# Supplementary material for: V1 interneurons regulate the pattern and frequency of locomotor-like activity in the neonatal mouse spinal cord
Source: PLoS Biol. 2019 Sep 12;17(9):e3000447. doi: 10.1371/journal.pbio.3000447 (PMC6759197; doi:10.1371/journal.pbio.3000447)
Supplement: S1 Data — (XLSX) [file pbio.3000447.s007.xlsx]

## Sheet: Fig 2F
Putative V1	Putative V1 Light	En1-tdT positive	En1-tdT positive light	En1-tdT negative	En1-tdT negative light	IN	IN light	MN	MN light
1.15914e+08	1.12019e+08	5.12335e+08	4.87419e+08			1.92347e+08	1.75967e+08	83326340	85205394
2.65237e+08	2.27319e+08	6.48345e+08	6.71885e+08			3.0108e+08	3.0108e+08	6.11195e+07	7.00862e+07
1.20959e+08	1.18049e+08	6.67415e+08	6.45975e+08			2.19065e+08	2.25199e+08	9.18203e+07	9.29335e+07
1.50368e+08	1.54083e+08	6.32256e+08	5.91436e+08	4.76362e+08	4.16953e+08	4.02429e+08	3.84574e+08	40309398	41462323
		7.90646e+08	8.3057e+08	2.29151e+08	2.37938e+08			60392922	49640739
		8.9382e+08	9.13988e+08	5.81302e+08	6.16743e+08			22635935	22882491
		6.46644e+08	6.32227e+08					21492731	21640422
		6.92805e+08	6.42098e+08					19295403	22955949
		4.22864e+08	3.81263e+08					27493382	26527890
		2.84721e+08	3.30965e+08					26110326	26411180
		5.87628e+08	5.29878e+08					3.62459e+07	42980989
		7.05666e+08	6.75415e+08					7.13156e+07	74183356
		5.04874e+08	4.20444e+08

## Sheet: Fig2 G
Putative V1	En1-tdT positive	En1-tdT negative	IN	MN
-6.87	-3.6	0.011	0.281	-0.3
-4.94	-5.18	-0.22	0.061	0.014
-10.7	-4.45	0.294	-0.1	-1.01
-4.78	-4.12		0.069	-0.21
	-10.7			-0.01
	-5.81			0.015
	-5.76			0.007
	-18.7			-0.18
	-3.94			0.03
	-16.7			-0.04
	-18.4			0.17
	-10.9			-0.05
	-9.04
