# Supplementary material for: V1 interneurons regulate the pattern and frequency of locomotor-like activity in the neonatal mouse spinal cord
Source: PLoS Biol. 2019 Sep 12;17(9):e3000447. doi: 10.1371/journal.pbio.3000447 (PMC6759197; doi:10.1371/journal.pbio.3000447)
Supplement: S4 Data — (XLSX) [file pbio.3000447.s010.xlsx]

## Sheet: Fig 5E
Angles
En1-GFP						En1-Arch
Control Flexor	Control Extensor	Light Flexor	Light Extensor	After light Flexor	After light Extensor	Control Flexor	Control Extensor	Light Flexor	Light Extensor	After light Flexor	After light Extensor
-177.984	165.609	177.458	167.597	-173.072	172.008	159.807	-176.37	174.4	172.296	162.812	175.136
179.088	154.386	-179.422	149	-179.853	146.1	159.516	-175.41	163.742	-163.345	179.175	172.755
-174.948	156.964	-173.368	159.701	-172.256	159.676	-170.701	140.876	-176.446	168.266	-171.652	90.6457
-176.551	154.435	-177.691	157.626	178.486	154.913	-178.876	148.685	174.51	-177.646	-172.624	139.045
167.447	164.679	169.4	161.056	167.681	168.516	-179.356	-174.571	174.505	-160.601	-178.258	125.252
-171.601	173.507	-172.727	177.215	-168.498	166.053	-167.474	162.343	-178.225	176.128	-179.54	173.691
167.521	-173.383	172.402	-171.392	166.514	178.957	-168.794	143.041	-163.53	159.471	177.248	125.826
179.901	177.771	179.631	176.965	174.92	178.198	-160.818	158.496	-175.736	-178.222	-169.352	-173.567
168.892	-166.97	170.057	-171.991	167.516	-171.526	-176.875	178.082	177.831	-177.409	176.281	166.629
						173.096	-169.772	171.158	-164.011	172.77	170.469
						177.84	170.882	178.197	177	174.909	171.726
						164.815	-170.873	171.108	-175.896	170.953	170.021
						175.655	162.992	-162.417	174.117	170.503	176.881
						178.31	-170.411	175.542	-166.405	-178.665	-172.475
						168.782	164.828	176.685	167.592	174.654	149.929
						165.32	160.538	-178.725	168.661	170.32	147.713

## Sheet: Fig 5F
Ipsilateral Flexor Burst
	Burst duration change		Inter-Burst interval change
	En1-GFP	En1-Arch	En1-GFP	En1-Arch
	-0.488802	11.6111	-10.6581	12.1289
	-6.32878	1.48206	-7.86552	22.43
	-6.43	53.4739	-12.0971	20.2569
	-5.84397	1.6906	-13.312	9.14016
	-7.91956	43.2777	-12.2075	26.4495
	-1.65555	33.2928	-9.96228	47.072
	-7.11769	-5.60969	-6.08217	-9.93238
	-5.91623	13.1229	-7.90933	10.5796
	-4.47982	33.7594	-4.08214	32.6094
		24.7171		-6.43894
		10.8276		5.46234
		25.7203		-9.2567
		9.07206		-1.62874
		6.10325		1.61818
		117.726		7.71209
		30.5587		22.0902
Ipsilateral Extensor Burst
	Burst duration change		Inter-Burst interval change
	En1-GFP	En1-Arch	En1-GFP	En1-Arch
	-21.7642	7.20929	10.9789	7.25968
	-6.01219	-9.25288	-10.1083	48.3711
	-15.189	40.0336	-0.784669	55.1237
	-15.4124	3.33621	-4.06334	-2.46169
	-15.2787	24.1737	-1.73721	51.7371
	-13.9314	24.099	-4.41577	53.333
	-11.0323	-24.2704	-4.83334	26.2599
	-9.12381	-11.8855	-3.59718	51.7002
	-10.5952	18.614	4.15479	56.8556
		-2.07458		14.7861
		13.6426		8.34889
		2.64202		11.5774
		-3.47601		15.3444
		-0.607843		13.7666
		23.1801		76.8499
		19.0229		22.8474
En1-Arch Duty cycle
	Flexor control	Extensor control	Flexor light	Extensor light	Flexor after light	Extensor after light
	0.541244	0.603338	0.541869	0.594673	0.499188	0.6116
	0.484329	0.629083	0.437023	0.513083	0.572206	0.603041
	0.473782	0.552189	0.529209	0.514108	0.508519	0.540093
	0.687795	0.475876	0.685452	0.486941	0.670407	0.452988
	0.514827	0.578316	0.541311	0.542148	0.554466	0.581736
	0.56413	0.578868	0.545046	0.525956	0.570571	0.619163
	0.606082	0.663883	0.619596	0.542548	0.559717	0.563358
	0.581667	0.638129	0.591981	0.501819	0.583475	0.603206
	0.589784	0.572897	0.596222	0.510391	0.584473	0.552082
	0.525018	0.587213	0.588904	0.54024	0.47263	0.564467
	0.521647	0.561147	0.529305	0.568872	0.512045	0.537156
	0.513274	0.625229	0.58561	0.595885	0.486835	0.626413
	0.516581	0.578134	0.536364	0.529819	0.5458	0.625124
	0.535825	0.586282	0.542193	0.552178	0.551981	0.611124
	0.379526	0.613031	0.513928	0.547607	0.388548	0.640415
	0.506849	0.629172	0.518531	0.630646	0.473149	0.623278
