# Supplementary material for: V1 interneurons regulate the pattern and frequency of locomotor-like activity in the neonatal mouse spinal cord
Source: PLoS Biol. 2019 Sep 12;17(9):e3000447. doi: 10.1371/journal.pbio.3000447 (PMC6759197; doi:10.1371/journal.pbio.3000447)
Supplement: S5 Data — (XLSX) [file pbio.3000447.s011.xlsx]

## Sheet: Fig 6
	Amplitude (mV)			Membrane potential (mV)			Number spikes per cycle
	control	light	after light	control	light	after light	control	light	after light
	9.10991	17.767	5.48693	-53.0004	-53.8415	-51.286	0.26348	0.552381	0.0444444
	4.13753	10.1732	2.39275	-68.6547	-69.7884	-68.1107	13.6901	19.8118	16.032
	3.4879	7.77633	2.95104	-46.0758	-45.4745	-47.8838	14.3687	39.8897	3.88211
	7.53458	12.0023	6.73132	-50.8431	-50.1256	-50.7976	19.5008	37.7333	17.6792
	12.4676	17.309	10.9169	-60.024	-61.2058	-60.9626	28.5524	43.1624	11.6167
	4.28037	6.99791	4.1742	-46.4309	-46.0939	-47.4636	16.424	31.1037	9.33665
	8.23822	13.4152	6.30929	-69.4044	-67.6149	-71.1916	2.66612	8.40702	1.21176
	1.95103	3.56576	1.53767	-57.8154	-58.7825	-57.0566	0	0	0.0147059
