# Supplementary material for: V1 interneurons regulate the pattern and frequency of locomotor-like activity in the neonatal mouse spinal cord
Source: PLoS Biol. 2019 Sep 12;17(9):e3000447. doi: 10.1371/journal.pbio.3000447 (PMC6759197; doi:10.1371/journal.pbio.3000447)
Supplement: S6 Data — (XLSX) [file pbio.3000447.s012.xlsx]

## Sheet: Fig 9E
Angles
	WT			En1-Arch
	control	Light	after light	control	Light	after light
	179.788	179.897	176.206	-147.606	-141.046	-149.355
	-174.853	-177.487	-176.838	-172.449	-158.499	-179.095
	177.751	-173.77	178.2	-148.431	-150.64	-166.972
	-171.583	175.512	-168.287	-158.304	-163.013	-152.247
	-148.863	-148.073	-147.737	-163.082	-162.261	-166.605
	-161.657	-163.689	-163.696	-162.909	-155.591	-123.243
	-169.154	-163.011	-162.504	-165.752	-170.656	165.559
	-143.969	-144.307	-141.886	-155.55	-160.554	-150.024
	-145.087	-146.53	-147.048	-135.535	-143.507	-128.939
	-122.048	-125.848	-124.214	-165.434	-159.974	-165.081
	-131.57	-132.6	-134.934	-155.836	-160.783	-142.258
	-133.627	-132.026	-138.3	-164.237	-163.845	-163.312
	-117.307	-111.983	-119.645	-161.659	-152.44	-165.856

## Sheet: Fig 9F
Flexor Bursts
	Burst Duration Change (%)		I-B Interval Change (%)		Amplitude change (%)
	WT	En1-Arch	WT	En1-Arch	WT	En1-Arch
	-14.572	5.94691	-20.2991	-55.669	0.386631	-36.8833
	-1.62157	24.166	7.54583	-70.8162	8.40567	-33.9508
	-7.99178	32.3488	8.30107	-35.2673	6.30583	-37.727
	-2.76772	-33.8753	29.7041	-66.7234	32.0723	-58.8983
	-20.0808	9.75928	21.8511	-10.9744	-4.26921	-16.5736
	-3.39132	48.34	27.0236	-44.1624	18.1351	-31.4315
	-1.43335	43.3921	-23.5276	-30.2134	-8.45273	-1.48385
	-11.0607	31.2706	-9.33478	-33.6855	-11.2329	-35.3924
	6.47884	19.4232	-4.10099	-24.3696	0.259033	-13.5486
	2.82775	-16.1348	3.77181	-70.786	-2.14034	-33.7801
	12.5007	-6.7938	-8.15415	-69.7086	-74.5568	-48.0561
	-0.521721	10.6705	1.2717	-42.0914	8.30511	-53.8768
	13.8358	-3.62339	-12.5791	-63.9978	3.76169	-56.6147

## Sheet: Fig 9G
Extensor Bursts
	Burst Duration Change (%)		I-B Interval Change (%)		Amplitude change (%)
	WT	En1-Arch	WT	En1-Arch	WT	En1-Arch
	-16.0001	-60.851	-23.0983	7.94182	36.3598	46.4095
	15.5596	-61.4096	-9.53021	-28.1013	24.6855	160.02
	15.7667	-32.1418	-7.96356	61.2416	25.1463	120.216
	76.8241	-70.644	-24.7663	-8.97716	18.7757	101.774
	5.15684	1.32111	-0.173595	-0.147905	1.10397	34.8489
	23.7142	-37.0397	0.851299	-30.7619	11.6286	36.7593
	-27.2739	-15.7641	12.9182	-3.82298	6.96622	61.209
	-6.65804	-20.2574	10.8878	0.533326	-13.9074	18.0802
	-4.78862	-25.963	20.6744	78.127	7.84172	43.2693
	2.63065	-58.6087	-1.1816	-51.8311	10.3844	13.4717
	2.71696	-66.6809	-13.4055	0.125858	-2.50108	103.331
	-0.871468	-27.7512	14.4527	-6.53038	2.63629	29.3227
	-0.00118542	-36.2224	8.96472	-31.7771	-3.09475	26.1469

## Sheet: Fig 9H
En1-Arch Duty cycle
	Control L2r	Control L5r	Light L2r	Light L5r	after light L2r	after light L5r
	0.270638	0.704492	0.485602	0.460568	0.201038	0.75287
	0.217397	0.631384	0.513846	0.48223	0.26979	0.626848
	0.351448	0.690162	0.495958	0.532236	0.369995	0.701689
	0.332998	0.706361	0.485234	0.446244	0.275155	0.741014
	0.396956	0.562163	0.439989	0.573861	0.410341	0.608653
	0.308604	0.599139	0.490213	0.521143	0.138077	0.859058
	0.400418	0.605682	0.562916	0.550727	0.431779	0.644861
	0.361462	0.526169	0.549258	0.475998	0.310848	0.632129
	0.395392	0.733315	0.530074	0.550418	0.353002	0.76959
	0.390157	0.504815	0.535817	0.451361	0.301923	0.626366
	0.308498	0.643756	0.484102	0.486722	0.310528	0.70323
	0.427156	0.505792	0.592033	0.451446	0.404264	0.583203
	0.436438	0.457838	0.65275	0.429742	0.37584	0.522904
