# Supplementary material for: V1 interneurons regulate the pattern and frequency of locomotor-like activity in the neonatal mouse spinal cord
Source: PLoS Biol. 2019 Sep 12;17(9):e3000447. doi: 10.1371/journal.pbio.3000447 (PMC6759197; doi:10.1371/journal.pbio.3000447)
Supplement: S7 Data — (XLSX) [file pbio.3000447.s013.xlsx]

## Sheet: Fig 11
		WT/En1-GFP		En1-Arch
		Control frequency	light frequency	Control frequency	light frequency
		0.350131	0.360533	0.369371	0.321469
		0.297101	0.320663	0.310421	0.275512
		0.421435	0.462154	0.264721	0.192371
		0.35006	0.378491	0.256303	0.245929
		0.296539	0.331951	0.361995	0.277509
		0.431375	0.449841	0.415055	0.287918
		0.361791	0.387852	0.315766	0.334841
		0.474309	0.51234	0.300719	0.267903
		0.314324	0.330212	0.402154	0.307522
		0.322208	0.344951	0.357721	0.321107
		0.277999	0.274477	0.335204	0.301896
		0.323728	0.364027	0.323008	0.294039
		0.275736	0.295167	0.400654	0.371075
		0.379971	0.389187	0.364264	0.347734
		0.330426	0.368696	0.321257	0.202535
		0.315741	0.354649	0.489786	0.381066
		0.12349	0.159533	0.0878326	0.180367
		0.12114	0.119502	0.0890676	0.183927
		0.182692	0.170617	0.116291	0.143499
		0.163994	0.120043	0.10669	0.28454
		0.118946	0.114556	0.132068	0.134812
		0.177427	0.161969	0.0971465	0.162971
		0.0860296	0.107816	0.093964	0.11213
		0.122596	0.138507	0.126525	0.159128
		0.162604	0.153932	0.107617	0.12664
		0.0996023	0.0985813	0.115941	0.291647
		0.149197	0.169783	0.0585337	0.1613
		0.196552	0.189183	0.0708699	0.0925792
		0.159832	0.154151	0.112792	0.216792
