# Supplementary material for: V1 interneurons regulate the pattern and frequency of locomotor-like activity in the neonatal mouse spinal cord
Source: PLoS Biol. 2019 Sep 12;17(9):e3000447. doi: 10.1371/journal.pbio.3000447 (PMC6759197; doi:10.1371/journal.pbio.3000447)
Supplement: S8 Data — (XLSX) [file pbio.3000447.s014.xlsx]

## Sheet: S4 D
Angles
	WT						En1-GFP
	control		light		after light		control		light		after light
	Flexor	Exensor	Flexor	Exensor	Flexor	Exensor	Flexor	Exensor	Flexor	Exensor	Flexor	Exensor
	174.774	170.787	-179.467	161.106	173.721	169.299	-177.984	165.609	177.458	167.597	-173.072	172.008
	175.139	179.193	178.799	166.113	168.995	172.004	179.088	154.386	-179.422	149	-179.853	146.1
	176.722	172.96	170.091	167.882	171.575	175.646	-174.948	156.964	-173.368	159.701	-172.256	159.676
	179.02	176.518	-179.429	170.975	-175.848	171.609	-176.551	154.435	-177.691	157.626	178.486	154.913
	-164.216	128.689	-170.366	130.344	-171.464	143.698	167.447	164.679	169.4	161.056	167.681	168.516
	177.433	167.714	-179.255	169.511	-178.038	161.607	-171.601	173.507	-172.727	177.215	-168.498	166.053
	-177.347	-177.467	176.014	178.591	-179.048	172.959	167.521	-173.383	172.402	-171.392	166.514	178.957
							179.901	177.771	179.631	176.965	174.92	178.198
							168.892	-166.97	170.057	-171.991	167.516	-171.526
