# Supplementary material for: V1 interneurons regulate the pattern and frequency of locomotor-like activity in the neonatal mouse spinal cord
Source: PLoS Biol. 2019 Sep 12;17(9):e3000447. doi: 10.1371/journal.pbio.3000447 (PMC6759197; doi:10.1371/journal.pbio.3000447)
Supplement: S9 Data — (XLSX) [file pbio.3000447.s015.xlsx]

## Sheet: S6 C Fig
Angles
	En1-Arch whole cords			En1-Arch hemisections
	control	light	after light	control	light	after light
	-176.37	172.296	175.136	-147.606	-141.046	-149.355
	-175.41	-163.345	172.755	-172.449	-158.499	-179.095
	140.876	168.266	90.6457	-148.431	-150.64	-166.972
	148.685	-177.646	139.045	-158.304	-163.013	-152.247
	-174.571	-160.601	125.252	-163.082	-162.261	-166.605
	162.343	176.128	173.691	-162.909	-155.591	-123.243
	143.041	159.471	125.826	-165.752	-170.656	165.559
	158.496	-178.222	-173.567	-155.55	-160.554	-150.024
	178.082	-177.409	166.629	-135.535	-143.507	-128.939
	-169.772	-164.011	170.469	-165.434	-159.974	-165.081
	170.882	177	171.726	-155.836	-160.783	-142.258
	-170.873	-175.896	170.021	-164.237	-163.845	-163.312
	162.992	174.117	176.881	-161.659	-152.44	-165.856
	-170.411	-166.405	-172.475
	164.828	167.592	149.929
	160.538	168.661	147.713
